# Supplementary material for: Anticancer properties of dried-pericarp water extracts of Camellia japonica L. fermented with Aspergillus oryzae through regulation of IGFBP-2/mTOR pathway
Source: Sci Rep. 2021 Nov 2;11:21527. doi: 10.1038/s41598-021-01127-3 (PMC8564518; doi:10.1038/s41598-021-01127-3)
Supplement: Supplementary file 2 — Supplementary Information 1. [file 41598_2021_1127_MOESM2_ESM.xlsx]

## Sheet: Data
Filter: 43			Fold change			Normalized data (log2)				Raw data				Flags				KEGG input				Annotation
ID	Gene symbol	Antibody name	DB125 /DB0	DB250 /DB0	DB500 /DB0	DB0	DB125	DB250	DB500	DB0	DB125	DB250	DB500	DB0	DB125	DB250	DB500	Entrez gene ID	DB125 /DB0	DB250 /DB0	DB500 /DB0	SwissProt ID	Entry name	Protein names	Gene names	Organism	Length	Gene names (synonym )
1	bad	bad	1.1405	1.04521	1.21535	8.95788	9.14755	9.02167	9.23925	521	581	550	604.5	0	0	0	0	572	.	.	.	Q92934	BAD_HUMAN	Bcl2-associated agonist of cell death (BAD) (Bcl-2-binding component 6) (Bcl-2-like protein 8) (Bcl2-L-8) (Bcl-xL/Bcl-2-associated death promoter) (Bcl2 antagonist of cell death)	BAD BBC6 BCL2L8	Homo sapiens (Human)	168	BBC6 BCL2L8
2	BAX	bax	1.10343	0.874647	1.00676	8.66236	8.80436	8.46913	8.67207	424.5	458	375	408	0	0	0	0	581	.	.	.	Q07812	BAX_HUMAN	Apoptosis regulator BAX (Bcl-2-like protein 4) (Bcl2-L-4)	BAX BCL2L4	Homo sapiens (Human)	192	BCL2L4
3	BCL2	bcl-2	1.44449	0.909707	1.11462	7.8031	8.33366	7.66658	7.95965	234	330.5	215	249	0	0	-50	0	596	#FFE4B3,black	.	.	P10415	BCL2_HUMAN	Apoptosis regulator Bcl-2	BCL2	Homo sapiens (Human)	239
4	BCL2L2	bcl-w	1.14809	1.08113	1.13701	8.20886	8.4081	8.3214	8.39411	310	348	338.5	336.5	0	0	0	0	599	.	.	.	Q92843	B2CL2_HUMAN	Bcl-2-like protein 2 (Bcl2-L-2) (Apoptosis regulator Bcl-W)	BCL2L2 BCLW KIAA0271	Homo sapiens (Human)	193	BCLW KIAA0271
5	BID	BID	1.55371	1.04597	1.51328	7.7239	8.35962	7.78875	8.32158	221.5	336.5	234	320	0	0	0	0	637	#FFA07A,black	.	#FFA07A,black	P55957	BID_HUMAN	BH3-interacting domain death agonist (p22 BID) (BID) [Cleaved into: BH3-interacting domain death agonist p15 (p15 BID); BH3-interacting domain death agonist p13 (p13 BID); BH3-interacting domain death agonist p11 (p11 BID)]	BID	Homo sapiens (Human)	195
6	BCL2L11	BIM	0.989891	0.983743	1.04075	9.21583	9.20117	9.19218	9.27344	623	603	619	619	0	0	0	0	10018	.	.	.	Q43521	Q43521_SOLLC	Unknown protein	unknown 100147720	Solanum lycopersicum (Tomato) (Lycopersicon esculentum)	272	100147720
7	CASP3	Caspase3	1.43848	2.35472	3.44071	7.77823	8.30278	9.01378	9.56094	230	323.5	547	755.5	0	0	0	0	836	#FFE4B3,black	#FF6347,black	#FF6347,black	P42574	CASP3_HUMAN	Caspase-3 (CASP-3) (EC 3.4.22.56) (Apopain) (Cysteine protease CPP32) (CPP-32) (Protein Yama) (SREBP cleavage activity 1) (SCA-1) [Cleaved into: Caspase-3 subunit p17; Caspase-3 subunit p12]	CASP3 CPP32	Homo sapiens (Human)	277	CPP32
8	CASP8	caspase8	1.15082	1.0021	1.15328	7.88402	8.08669	7.88705	8.08976	247.5	278.5	250.5	272.5	0	0	0	0	841	.	.	.	Q14790	CASP8_HUMAN	Caspase-8 (CASP-8) (EC 3.4.22.61) (Apoptotic cysteine protease) (Apoptotic protease Mch-5) (CAP4) (FADD-homologous ICE/ced-3-like protease) (FADD-like ICE) (FLICE) (ICE-like apoptotic protease 5) (MORT1-associated ced-3 homolog) (MACH) [Cleaved into: Caspase-8 subunit p18; Caspase-8 subunit p10]	CASP8 MCH5	Homo sapiens (Human)	479	MCH5
9	CD40	CD40	0.964995	0.856641	0.915103	9.14584	9.09444	8.9226	9.01785	593.5	560	513.5	518.5	0	0	0	0	958	.	.	.	P25942	TNR5_HUMAN	Tumor necrosis factor receptor superfamily member 5 (B-cell surface antigen CD40) (Bp50) (CD40L receptor) (CDw40) (CD antigen CD40)	CD40 TNFRSF5	Homo sapiens (Human)	277	TNFRSF5
10	CD40LG	CD40L	0.819255	0.857739	0.830259	8.82452	8.53691	8.60313	8.55615	475	380.5	411.5	376.5	0	0	0	0	959	.	.	.	P29965	CD40L_HUMAN	CD40 ligand (CD40-L) (T-cell antigen Gp39) (TNF-related activation protein) (TRAP) (Tumor necrosis factor ligand superfamily member 5) (CD antigen CD154) [Cleaved into: CD40 ligand, membrane form; CD40 ligand, soluble form (sCD40L)]	CD40LG CD40L TNFSF5 TRAP	Homo sapiens (Human)	261	CD40L TNFSF5 TRAP
11	BIRC3	cIAP-2	0.998474	0.80506	0.962738	8.41857	8.41636	8.10574	8.36378	358.5	350	291.5	329.5	0	0	0	0	330	.	.	.	Q13489	BIRC3_HUMAN	Baculoviral IAP repeat-containing protein 3 (EC 2.3.2.27) (Apoptosis inhibitor 2) (API2) (Cellular inhibitor of apoptosis 2) (C-IAP2) (IAP homolog C) (Inhibitor of apoptosis protein 1) (hIAP-1) (hIAP1) (RING finger protein 49) (RING-type E3 ubiquitin transferase BIRC3) (TNFR2-TRAF-signaling complex protein 1)	BIRC3 API2 MIHC RNF49	Homo sapiens (Human)	604	API2 MIHC RNF49
12	.	Cytochrome C	1.13696	0.951479	1.06976	8.07229	8.25748	8.00053	8.16957	282	313.5	271	288	0	0	0	0	.	.	.	.	.	.	.	.	.	.	.
13	TNFRSF21	DR6	0.932554	0.909885	1.04581	9.2308	9.13006	9.09456	9.29542	629.5	574	578.5	628.5	0	0	0	0	27242	.	.	.	O75509	TNR21_HUMAN	Tumor necrosis factor receptor superfamily member 21 (Death receptor 6) (CD antigen CD358)	TNFRSF21 DR6 UNQ437/PRO868	Homo sapiens (Human)	655	DR6
14	Fas	Fas	1.09884	0.948567	1.07121	10.4622	10.5981	10.386	10.5614	1478	1588	1416	1511.5	0	0	0	0	355	.	.	.	P25445	TNR6_HUMAN	Tumor necrosis factor receptor superfamily member 6 (Apo-1 antigen) (Apoptosis-mediating surface antigen FAS) (FASLG receptor) (CD antigen CD95)	FAS APT1 FAS1 TNFRSF6	Homo sapiens (Human)	335	APT1 FAS1 TNFRSF6
15	FASLG	FasL	1.05871	0.978486	1.06897	8.34637	8.42868	8.31499	8.44259	341	353	337	348	0	0	0	0	356	.	.	.	P48023	TNFL6_HUMAN	Tumor necrosis factor ligand superfamily member 6 (Apoptosis antigen ligand) (APTL) (CD95 ligand) (CD95-L) (Fas antigen ligand) (Fas ligand) (FasL) (CD antigen CD178) [Cleaved into: Tumor necrosis factor ligand superfamily member 6, membrane form; Tumor necrosis factor ligand superfamily member 6, soluble form (Receptor-binding FasL ectodomain) (Soluble Fas ligand) (sFasL); ADAM10-processed FasL …	FASLG APT1LG1 CD95L FASL TNFSF6	Homo sapiens (Human)	281	APT1LG1 CD95L FASL TNFSF6
16	HSPB1	HSP27	0.83361	1.29035	0.916537	9.33362	9.07106	9.70138	9.20788	676	551	881	591.5	0	0	0	0	3315	.	#FFE4B3,black	.	P04792	HSPB1_HUMAN	Heat shock protein beta-1 (HspB1) (28 kDa heat shock protein) (Estrogen-regulated 24 kDa protein) (Heat shock 27 kDa protein) (HSP 27) (Stress-responsive protein 27) (SRP27)	HSPB1 HSP27 HSP28	Homo sapiens (Human)	205	HSP27 HSP28
17	HSPA14	HSP60	0.806452	0.872158	1.04567	10.441	10.1307	10.2437	10.5055	1456.5	1148.5	1283	1454	0	0	0	0	51182	.	.	.	Q0VDF9	HSP7E_HUMAN	Heat shock 70 kDa protein 14 (HSP70-like protein 1) (Heat shock protein HSP60)	HSPA14 HSP60 HSP70L1	Homo sapiens (Human)	509	HSP60 HSP70L1
18	HSPA4	HSP70	0.921881	0.902168	0.981546	9.41454	9.29719	9.26601	9.38767	715	644.5	651.5	670	0	0	0	0	3308	.	.	.	P34932	HSP74_HUMAN	Heat shock 70 kDa protein 4 (HSP70RY) (Heat shock 70-related protein APG-2)	HSPA4 APG2	Homo sapiens (Human)	840	APG2
19	HTRA2	HTRA	0.930656	0.825799	0.938407	8.78136	8.67768	8.50522	8.68965	461	419.5	384.5	413	0	0	0	0	27429	.	.	.	O43464	HTRA2_HUMAN	Serine protease HTRA2, mitochondrial (EC 3.4.21.108) (High temperature requirement protein A2) (HtrA2) (Omi stress-regulated endoprotease) (Serine protease 25) (Serine proteinase OMI)	HTRA2 OMI PRSS25	Homo sapiens (Human)	458	OMI PRSS25
20	IGF1	IGF-I	1.01369	0.881644	1.06043	8.0774	8.09701	7.89566	8.16204	283	280.5	252	286.5	0	0	0	0	3479	.	.	.	P05019	IGF1_HUMAN	Insulin-like growth factor I (IGF-I) (Mechano growth factor) (MGF) (Somatomedin-C)	IGF1 IBP1	Homo sapiens (Human)	195	IBP1
21	IGF2	IGF-II	0.967252	0.925538	0.94696	13.0724	13.0244	12.9608	12.9938	9025	8535.5	8436.5	8159	0	0	0	0	3481	.	.	.	P01344	IGF2_HUMAN	Insulin-like growth factor II (IGF-II) (Somatomedin-A) (T3M-11-derived growth factor) [Cleaved into: Insulin-like growth factor II; Insulin-like growth factor II Ala-25 Del; Preptin]	IGF2 PP1446	Homo sapiens (Human)	180
22	IGFBP1	IGFBP-1	0.865969	0.895717	0.973071	7.99613	7.78852	7.83725	7.95675	267.5	226.5	242	248.5	0	0	0	0	3484	.	.	.	P08833	IBP1_HUMAN	Insulin-like growth factor-binding protein 1 (IBP-1) (IGF-binding protein 1) (IGFBP-1) (Placental protein 12) (PP12)	IGFBP1 IBP1	Homo sapiens (Human)	259	IBP1
23	IGFBP2	IGFBP-2	0.610613	0.511761	0.68837	8.82148	8.10981	7.85502	8.28274	474	283	245	311.5	0	0	0	0	3485	#B0E0E6,black	#B0E0E6,black	#E0FFFF,black	P18065	IBP2_HUMAN	Insulin-like growth factor-binding protein 2 (IBP-2) (IGF-binding protein 2) (IGFBP-2)	IGFBP2 BP2 IBP2	Homo sapiens (Human)	325	BP2 IBP2
24	IGFBP3	IGFBP-3	1.82285	0.873618	1.10909	7.92709	8.79329	7.73217	8.07646	255	454.5	225	270	0	0	0	0	3486	#FFA07A,black	.	.	P17936	IBP3_HUMAN	Insulin-like growth factor-binding protein 3 (IBP-3) (IGF-binding protein 3) (IGFBP-3)	IGFBP3 IBP3	Homo sapiens (Human)	291	IBP3
25	IGFBP4	IGFBP-4	1.01454	0.910892	1.0349	7.89852	7.91935	7.76387	7.94802	250	248	230	247	0	0	0	0	3487	.	.	.	P22692	IBP4_HUMAN	Insulin-like growth factor-binding protein 4 (IBP-4) (IGF-binding protein 4) (IGFBP-4)	IGFBP4 IBP4	Homo sapiens (Human)	258	IBP4
26	IGFBP5	IGFBP-5	0.941981	0.931977	1.01142	7.88111	7.79488	7.77947	7.89749	247	227.5	232.5	238.5	0	0	0	0	3488	.	.	.	P24593	IBP5_HUMAN	Insulin-like growth factor-binding protein 5 (IBP-5) (IGF-binding protein 5) (IGFBP-5)	IGFBP5 IBP5	Homo sapiens (Human)	272	IBP5
27	IGFBP6	IGFBP-6	1.12162	1.07884	1.16852	8.66066	8.82624	8.77013	8.88534	424	465	462	473	0	0	0	0	3489	.	.	.	P24592	IBP6_HUMAN	Insulin-like growth factor-binding protein 6 (IBP-6) (IGF-binding protein 6) (IGFBP-6)	IGFBP6 IBP6	Homo sapiens (Human)	240	IBP6
28	IGF1R	IGF-1sR	1.05779	0.980199	1.26445	8.38395	8.465	8.3551	8.72246	350	362	346.5	422.5	0	0	0	0	3480	.	.	#FFE4B3,black	P08069	IGF1R_HUMAN	Insulin-like growth factor 1 receptor (EC 2.7.10.1) (Insulin-like growth factor I receptor) (IGF-I receptor) (CD antigen CD221) [Cleaved into: Insulin-like growth factor 1 receptor alpha chain; Insulin-like growth factor 1 receptor beta chain]	IGF1R	Homo sapiens (Human)	1367
29	BIRC7	livin	1.04158	0.981984	1.11401	7.86348	7.92226	7.83725	8.01924	244	248.5	242	259.5	0	0	0	0	79444	.	.	.	Q96CA5	BIRC7_HUMAN	Baculoviral IAP repeat-containing protein 7 (EC 2.3.2.27) (Kidney inhibitor of apoptosis protein) (KIAP) (Livin) (Melanoma inhibitor of apoptosis protein) (ML-IAP) (RING finger protein 50) (RING-type E3 ubiquitin transferase BIRC7) [Cleaved into: Baculoviral IAP repeat-containing protein 7 30kDa subunit (Truncated livin) (p30-Livin) (tLivin)]	BIRC7 KIAP LIVIN MLIAP RNF50 UNQ5800/PRO19607/PRO21344	Homo sapiens (Human)	298	KIAP LIVIN MLIAP RNF50
30	CDKN1A	p21	1.16615	1.34152	1.41589	10.9139	11.1357	11.3378	11.4157	2021.5	2305	2739	2732.5	0	0	0	0	1026	.	#FFE4B3,black	#FFE4B3,black	P38936	CDN1A_HUMAN	Cyclin-dependent kinase inhibitor 1 (CDK-interacting protein 1) (Melanoma differentiation-associated protein 6) (MDA-6) (p21)	CDKN1A CAP20 CDKN1 CIP1 MDA6 PIC1 SDI1 WAF1	Homo sapiens (Human)	164	CAP20 CDKN1 CIP1 MDA6 PIC1 SDI1 WAF1
31	SSSCA1	p27	1.92445	1.03872	1.40286	7.74009	8.68454	7.7949	8.22847	224	421.5	235	300	0	0	0	0	10534	#FFA07A,black	.	#FFE4B3,black	O60232	ZNRD2_HUMAN	Protein ZNRD2 (Autoantigen p27) (Sjoegren syndrome/scleroderma autoantigen 1) (Zinc ribbon domain-containing protein 2)	ZNRD2 SSSCA1	Homo sapiens (Human)	199	SSSCA1
32	TP53	p53	1.2587	0.806146	0.609148	10.9478	11.2797	10.6369	10.2327	2069.5	2547	1685	1203.5	0	0	0	0	7157	#FFE4B3,black	.	#B0E0E6,black	P04637	P53_HUMAN	Cellular tumor antigen p53 (Antigen NY-CO-13) (Phosphoprotein p53) (Tumor suppressor p53)	TP53 P53	Homo sapiens (Human)	393	P53
33	DIABLO	SMAC	1.25187	0.970407	1.12698	11.0275	11.3516	10.9841	11.1999	2187	2677	2143.5	2353	0	0	0	0	56616	#FFE4B3,black	.	.	Q9NR28	DBLOH_HUMAN	Diablo homolog, mitochondrial (Direct IAP-binding protein with low pI) (Second mitochondria-derived activator of caspase) (Smac)	DIABLO SMAC	Homo sapiens (Human)	239	SMAC
34	BIRC5	Survivin	0.918943	0.976068	0.775509	9.71737	9.59542	9.68243	9.35059	882	792.5	869.5	653	0	0	0	0	332	.	.	#E0FFFF,black	O15392	BIRC5_HUMAN	Baculoviral IAP repeat-containing protein 5 (Apoptosis inhibitor 4) (Apoptosis inhibitor survivin)	BIRC5 API4 IAP4	Homo sapiens (Human)	142	API4 IAP4
35	TNFRSF1A	sTNF-R1	1.24886	0.994068	0.979599	9.4806	9.8012	9.47201	9.45086	748.5	914	751.5	700	0	0	0	0	7132	.	.	.	P19438	TNR1A_HUMAN	Tumor necrosis factor receptor superfamily member 1A (Tumor necrosis factor receptor 1) (TNF-R1) (Tumor necrosis factor receptor type I) (TNF-RI) (TNFR-I) (p55) (p60) (CD antigen CD120a) [Cleaved into: Tumor necrosis factor receptor superfamily member 1A, membrane form; Tumor necrosis factor-binding protein 1 (TBPI)]	TNFRSF1A TNFAR TNFR1	Homo sapiens (Human)	455	TNFAR TNFR1
36	TNFRSF1B	sTNF-R2	0.919317	0.874908	0.961874	8.42859	8.30723	8.2358	8.37251	361	324.5	319	331.5	0	0	0	0	7133	.	.	.	P20333	TNR1B_HUMAN	Tumor necrosis factor receptor superfamily member 1B (Tumor necrosis factor receptor 2) (TNF-R2) (Tumor necrosis factor receptor type II) (TNF-RII) (TNFR-II) (p75) (p80 TNF-alpha receptor) (CD antigen CD120b) (Etanercept) [Cleaved into: Tumor necrosis factor receptor superfamily member 1b, membrane form; Tumor necrosis factor-binding protein 2 (TBP-2) (TBPII)]	TNFRSF1B TNFBR TNFR2	Homo sapiens (Human)	461	TNFBR TNFR2
37	TNF	TNF-alpha	0.935188	0.889793	0.97703	9.09387	8.9972	8.92541	9.06034	572.5	523.5	514.5	534	0	0	0	0	7124	.	.	.	P01375	TNFA_HUMAN	Tumor necrosis factor (Cachectin) (TNF-alpha) (Tumor necrosis factor ligand superfamily member 2) (TNF-a) [Cleaved into: Tumor necrosis factor, membrane form (N-terminal fragment) (NTF); Intracellular domain 1 (ICD1); Intracellular domain 2 (ICD2); C-domain 1; C-domain 2; Tumor necrosis factor, soluble form]	TNF TNFA TNFSF2	Homo sapiens (Human)	233	TNFA TNFSF2
38	LTA	TNF-beta	1.07551	0.959986	0.97603	9.01622	9.12124	8.9573	8.98122	542.5	570.5	526	505.5	0	0	0	0	4049	.	.	.	P01374	TNFB_HUMAN	Lymphotoxin-alpha (LT-alpha) (TNF-beta) (Tumor necrosis factor ligand superfamily member 1)	LTA TNFB TNFSF1	Homo sapiens (Human)	205	TNFB TNFSF1
39	TNFRSF10A	TRAILR-1	0.791552	0.899183	0.97771	8.88548	8.54824	8.73217	8.85296	495.5	383.5	450	462.5	0	0	0	0	7132	#E0FFFF,black	.	.	P19438	TNR1A_HUMAN	Tumor necrosis factor receptor superfamily member 1A (Tumor necrosis factor receptor 1) (TNF-R1) (Tumor necrosis factor receptor type I) (TNF-RI) (TNFR-I) (p55) (p60) (CD antigen CD120a) [Cleaved into: Tumor necrosis factor receptor superfamily member 1A, membrane form; Tumor necrosis factor-binding protein 1 (TBPI)]	TNFRSF1A TNFAR TNFR1	Homo sapiens (Human)	455	TNFAR TNFR1
40	TNFRSF1B	TRAILR-2	1.04156	1.25084	1.24423	8.01755	8.07629	8.34045	8.3328	271.5	276.5	343	322.5	0	0	0	0	7133	.	#FFE4B3,black	.	P20333	TNR1B_HUMAN	Tumor necrosis factor receptor superfamily member 1B (Tumor necrosis factor receptor 2) (TNF-R2) (Tumor necrosis factor receptor type II) (TNF-RII) (TNFR-II) (p75) (p80 TNF-alpha receptor) (CD antigen CD120b) (Etanercept) [Cleaved into: Tumor necrosis factor receptor superfamily member 1b, membrane form; Tumor necrosis factor-binding protein 2 (TBP-2) (TBPII)]	TNFRSF1B TNFBR TNFR2	Homo sapiens (Human)	461	TNFBR TNFR2
41	TNFRSF10C	TRAILR-3	1.15462	1.17657	1.17934	8.86495	9.07237	9.09954	9.10294	488.5	551.5	580.5	550	0	0	0	0	8794	.	.	.	O14798	TR10C_HUMAN	Tumor necrosis factor receptor superfamily member 10C (Antagonist decoy receptor for TRAIL/Apo-2L) (Decoy TRAIL receptor without death domain) (Decoy receptor 1) (DcR1) (Lymphocyte inhibitor of TRAIL) (TNF-related apoptosis-inducing ligand receptor 3) (TRAIL receptor 3) (TRAIL-R3) (TRAIL receptor without an intracellular domain) (CD antigen CD263)	TNFRSF10C DCR1 LIT TRAILR3 TRID UNQ321/PRO366	Homo sapiens (Human)	259	DCR1 LIT TRAILR3 TRID
42	TNFRSF10D	TRAILR-4	1.10882	1.02672	1.1116	8.54745	8.69647	8.5855	8.70009	392	425	406.5	416	0	0	0	0	8793	.	.	.	Q9UBN6	TR10D_HUMAN	Tumor necrosis factor receptor superfamily member 10D (Decoy receptor 2) (DcR2) (TNF-related apoptosis-inducing ligand receptor 4) (TRAIL receptor 4) (TRAIL-R4) (TRAIL receptor with a truncated death domain) (CD antigen CD264)	TNFRSF10D DCR2 TRAILR4 TRUNDD UNQ251/PRO288	Homo sapiens (Human)	386	DCR2 TRAILR4 TRUNDD
43	XIAP	XIAP	1.68271	1.28762	1.40867	8.18304	8.93382	8.54774	8.67737	304.5	501	396	409.5	0	0	0	0	331	#FFA07A,black	#FFE4B3,black	#FFE4B3,black	P98170	XIAP_HUMAN	E3 ubiquitin-protein ligase XIAP (EC 2.3.2.27) (Baculoviral IAP repeat-containing protein 4) (IAP-like protein) (ILP) (hILP) (Inhibitor of apoptosis protein 3) (IAP-3) (hIAP-3) (hIAP3) (RING-type E3 ubiquitin transferase XIAP) (X-linked inhibitor of apoptosis protein) (X-linked IAP)	XIAP API3 BIRC4 IAP3	Homo sapiens (Human)	497	API3 BIRC4 IAP3

## Sheet: color index
Log(2) ratio	Fold	Color	RGB
>3.321928095	>10		150.5.1
>2.9068906	>7.5		200.7.2
>2.321928095	>5		250.8.2
>1.5849625	>3		253.52.47
>1	>2		253.102.98
>0.8073549	>1.75		254.152.148
>0.584962501	>1.5		255.202.201
>0.3219281	>1.25		255.230.229
0	1		255.255.255
<-0.3219281	<0.8		232.229.255
<-0.584962501	<0.6666666		205.205.205
<-0.8073549	<0.5714286		152.162.254
<-1	<0.5		88.104.254
<-1.5849625	<0.3333333		39.59.253
<-2.321928095	<0.2		2.25.244
<-2.9068906	<0.1333333		1.14.137
<-3.321928095	<0.1		1.9.83

## Sheet: Map
V. Array Map
RayBio Human Apoptosis Antibody Array G series
